# Supplementary material for: Tex46 knockout male mice are sterile secondary to sperm head malformations and failure to penetrate through the zona pellucida
Source: PNAS Nexus. 2024 Mar 12;3(3):pgae108. doi: 10.1093/pnasnexus/pgae108 (PMC10957234; doi:10.1093/pnasnexus/pgae108)
Supplement: pgae108_Supplementary_Data [file pgae108_supplementary_data.zip]

Archive with 2 entries (2 files):
- PNASNEXUS-PNASNEXUS-2023-01116RR-s02.pdf
- PNASNEXUS-PNASNEXUS-2023-01116RR-s01.pdf
